# Supplementary material for: Impact of valganciclovir therapy on severe IRIS-Kaposi Sarcoma mortality: An open-label, parallel, randomized controlled trial
Source: PLoS One. 2023 May 17;18(5):e0280209. doi: 10.1371/journal.pone.0280209 (PMC10191357; doi:10.1371/journal.pone.0280209)
Supplement: S1 File — (ZIP) [file pone.0280209.s005.zip]

Archive with 35 entries (32 files):
- COI de autores/
- COI de autores/COI Zinser .pdf
- __MACOSX/
- __MACOSX/COI de autores/
- __MACOSX/COI de autores/._COI Zinser .pdf
- COI de autores/Cornejo Disclosure Jun 2021.pdf
- __MACOSX/COI de autores/._Cornejo Disclosure Jun 2021.pdf
- COI de autores/Isabel Sada COI.pdf
- __MACOSX/COI de autores/._Isabel Sada COI.pdf
- COI de autores/Judith Cruz Velazquez.pdf
- __MACOSX/COI de autores/._Judith Cruz Velazquez.pdf
- COI de autores/Lome coi-disclosure-signed.pdf
- __MACOSX/COI de autores/._Lome coi-disclosure-signed.pdf
- COI de autores/Lucero Gonzalez.pdf
- __MACOSX/COI de autores/._Lucero Gonzalez.pdf
- COI de autores/Ramon Luing L coi_disclosure.pdf
- __MACOSX/COI de autores/._Ramon Luing L coi_disclosure.pdf
- COI de autores/Ruiz-Cruz M.pdf
- __MACOSX/COI de autores/._Ruiz-Cruz M.pdf
- COI de autores/coi-kaposi-pvf.pdf
- __MACOSX/COI de autores/._coi-kaposi-pvf.pdf
- COI de autores/coi_disclosure Chavez-Galan.pdf
- __MACOSX/COI de autores/._coi_disclosure Chavez-Galan.pdf
- COI de autores/coi_disclosure ISLAS-MUN╠âOZ.pdf
- __MACOSX/COI de autores/._coi_disclosure ISLAS-MUN╠âOZ.pdf
- COI de autores/coi_disclosure-KAPOSI-RPP1-FIRMA.pdf
- __MACOSX/COI de autores/._coi_disclosure-KAPOSI-RPP1-FIRMA.pdf
- COI de autores/coi_disclosureKawakami.pdf
- __MACOSX/COI de autores/._coi_disclosureKawakami.pdf
- COI de autores/tlhiv-author-signatures a proceso-rpp.pdf
- __MACOSX/COI de autores/._tlhiv-author-signatures a proceso-rpp.pdf
- COI de autores/tlhiv-author-signatures a proceso.pdf
- __MACOSX/COI de autores/._tlhiv-author-signatures a proceso.pdf
- COI de autores/tlhiv-author-signatures.pdf
- __MACOSX/COI de autores/._tlhiv-author-signatures.pdf
